# Supplementary material for: Correction: Met Is the Most Frequently Amplified Gene in Endometriosis-Associated Ovarian Clear Cell Adenocarcinoma and Correlates with Worsened Prognosis
Source: PLoS One. 2026 Feb 17;21(2):e0342829. doi: 10.1371/journal.pone.0342829 (PMC12912569; doi:10.1371/journal.pone.0342829)
Supplement: S2 File — qRT-PCR analysis for AKT1 and AKT2. (XLSX) [file pone.0342829.s002.xlsx]

## Sheet: 120116 AKTs results
Document Name: 120116 AKTs results.sds
Plate Type: Standard Curve
User: 273000695
Document Information
Operator: 273000695
Run Date: Monday	January 16	2012 11:45:09
Last Modified: Monday	January 16	2012 13:55:52
Instrument Type: Applied Biosystems 7300 Real-Time PCR System
Comments:
SDS v1.4
Thermal Cycler Profile
Stage	Repetitions	Temperature	Time	Ramp Rate	Auto Increment
1	1	50.0 ｰC	02:00:00	Auto
2	1	95.0 ｰC	10:00:00	Auto
3	40	95.0 ｰC	00:15:00	Auto
		64.0 ｰC	00:15:00	Auto
		60.0 ｰC	00:30:00	Auto
4 (Dissociation)	1	95.0 ｰC	00:15:00	Auto
		60.0 ｰC	01:00:00	Auto
		95.0 ｰC	00:15:00	Auto
		60.0 ｰC	00:15:00	Auto
Standard 7300 Mode
Data Collection : Stage 3 Step 3
PCR Volume: 20 ｵL
Standard Curve Information
Detector Name	Slope	Intercept	R2	Number of Standards	Number of Unknowns
B-Actin	-3.35915	15.0318	0.926807	6	18
AKT1	-2.52133	8.19448	0.998477	6	18
AKT 2	-2.3263	7.05934	0.990319	6	17
Well	Sample Name	Detector	Task	Ct	StdDev Ct	Qty	Mean Qty	StdDev Qty	Filtered	Tm	User Defined #1	User Defined #2	User Defined #3
A1		B-Actin	Standard	15.1534		1				88
A2		B-Actin	Standard	16.5752		0.25				88
A3		B-Actin	Standard	18.9663		0.0625				88
A4		AKT1	Standard	8.14239		1				84.8
A5		AKT1	Standard	9.66677		0.25				84.8
A6		AKT1	Standard	11.2414		0.0625				84.8
A7		AKT 2	Standard	7.16105		1				84.1
A8		AKT 2	Standard	8.37615		0.25				83.8
A9		AKT 2	Standard	9.78196		0.0625				83.8
B1		B-Actin	Standard	14.6769		1				88
B2		B-Actin	Standard	18		0.25				88
B3		B-Actin	Standard	18.9536		0.0625				88
B4		AKT1	Standard	8.22711		1				85.1
B5		AKT1	Standard	9.79705		0.25				85.1
B6		AKT1	Standard	11.2001		0.0625				85.1
B7		AKT 2	Standard	7.06657		1				84.1
B8		AKT 2	Standard	8.32579		0.25				84.1
B9		AKT 2	Standard	10.0479		0.0625				84.1									AKT1 StD	AKT2 StD
C1	ES-2	B-Actin	Unknown	14.397	0.226	1.54521	1.39323	0.215		88		ES-2	1.71836e-06	1.54521	1.11206e-06	7.92876e-08	1.11206	0.0792876	0.0319	0.223
C2	KOC-7C	B-Actin	Unknown	13.8337	0.0493	2.27336	2.22031	0.075		88		KOC-7C	2.2646e-06	2.27336	9.96147e-07	1.12645e-06	0.996147	1.12645	0.00688	0.194
C3	RMG2	B-Actin	Unknown	15.1417	0.0176	0.927458	0.919607	0.0111		88		RMGII	1.93314e-06	0.927458	2.08434e-06	7.59281e-06	2.08434	7.59281	0.0901	0.303
C4	TOV21G	B-Actin	Unknown	14.4057	0.0398	1.53605	1.50701	0.0411		88		TOV21G	2.40307e-06	1.53605	1.56445e-06	1.08776e-06	1.56445	1.08776	0.108	0.128
C5	JHOC-5	B-Actin	Unknown	15.4893	0.105	0.730837	0.695608	0.0498		88		JHOC-5	6.35364e-07	0.730837	8.69365e-07	1.40027e-06	0.869365	1.40027	0.128	0.101
C6	JHOC-7	B-Actin	Unknown	14.9601	0.0838	1.05038	1.00939	0.058		88		JHOC-7	2.35861e-06	1.05038	2.24548e-06	2.93858e-06	2.24548	2.93858	0.0191	0.135
C7	JHOC-8	B-Actin	Unknown	14.7027	0.00181	1.25308	1.25418	0.00156		88		JHOC-8	1.1645e-06	1.25308	9.2931e-07	3.697e-06	0.92931	3.697	0.025	0.0261
C8	JHOC-9	B-Actin	Unknown	14.2618	0.019	1.6953	1.67984	0.0219		88		JHOC-9	2.02793e-06	1.6953	1.19621e-06	1.63701e-06	1.19621	1.63701	0.00672	0.0386
C9	Hela	B-Actin	Unknown	13.3036	0.00402	3.2696	3.26323	0.009		88		Hela	1.66753e-06	3.2696	5.1001e-07	9.61723e-07	0.51001	0.961723	0.0961	0.0222
C12		B-Actin	NTC	Undetermined						87.3
D1	ES-2	B-Actin	Unknown	14.7165	0.226	1.24124	1.39323	0.215		88		ES-2	1.22516e-07	1.54521	7.92876e-08
D2	KOC-7C	B-Actin	Unknown	13.9035	0.0493	2.16725	2.22031	0.075		88		KOC-7C	2.56082e-06	2.27336	1.12645e-06
D3	RMG2	B-Actin	Unknown	15.1666	0.0176	0.911756	0.919607	0.0111		88		RMG2	7.04201e-06	0.927458	7.59281e-06
D4	TOV21G	B-Actin	Unknown	14.4619	0.0398	1.47797	1.50701	0.0411		88		TOV21G	1.67085e-06	1.53605	1.08776e-06
D5	JHOC-5	B-Actin	Unknown	15.6372	0.105	0.660379	0.695608	0.0498		88		JHOC-5	1.02337e-06	0.730837	1.40027e-06
D6	JHOC-7	B-Actin	Unknown	15.0787	0.0838	0.968397	1.00939	0.058		88		JHOC-7	3.08663e-06	1.05038	2.93858e-06
D7	JHOC-8	B-Actin	Unknown	14.7001	0.00181	1.25528	1.25418	0.00156		88		JHOC-8	4.63264e-06	1.25308	3.697e-06
D8	JHOC-9	B-Actin	Unknown	14.2886	0.019	1.66438	1.67984	0.0219		88		JHOC-9	2.77523e-06	1.6953	1.63701e-06
D9	Hela	B-Actin	Unknown	13.3092	0.00402	3.25687	3.26323	0.009		88		Hela	3.14445e-06	3.2696	9.61723e-07
D12		B-Actin	NTC	Undetermined						74.5
E1	ES-2	AKT1	Unknown	22.7297	0.0319	1.71836e-06	1.75453e-06	5.11553e-08		85.1
E2	KOC-7C	AKT1	Unknown	22.4274	0.00688	2.2646e-06	2.27472e-06	1.43e-08		85.1
E3	RMG2	AKT1	Unknown	22.6007	0.0901	1.93314e-06	1.82694e-06	1.50188e-07		85.1
E4	TOV21G	AKT1	Unknown	22.3624	0.108	2.40307e-06	2.24706e-06	2.20643e-07		85.5
E5	JHOC-5	AKT1	Unknown	23.8191	0.128	6.35364e-07	5.86989e-07	6.84126e-08		85.5
E6	JHOC-7	AKT1	Unknown	22.3829	0.0191	2.35861e-06	2.32995e-06	4.05391e-08		85.5
E7	JHOC-8	AKT1	Unknown	23.1557	0.025	1.1645e-06	1.18362e-06	2.70452e-08		85.1
E8	JHOC-9	AKT1	Unknown	22.5483	0.00672	2.02793e-06	2.01917e-06	1.23902e-08		85.1
E9	Hela	AKT1	Unknown	22.7625	0.0961	1.66753e-06	1.57022e-06	1.37615e-07		85.1
E12		AKT1	NTC	Undetermined						73.2
F1	ES-2	AKT1	Unknown	22.6845	0.0319	1.79071e-06	1.75453e-06	5.11553e-08		84.8
F2	KOC-7C	AKT1	Unknown	22.4177	0.00688	2.28483e-06	2.27472e-06	1.43e-08		85.1
F3	RMG2	AKT1	Unknown	22.7281	0.0901	1.72074e-06	1.82694e-06	1.50188e-07		85.1
F4	TOV21G	AKT1	Unknown	22.5147	0.108	2.09104e-06	2.24706e-06	2.20643e-07		85.1
F5	JHOC-5	AKT1	Unknown	24	0.128	5.38614e-07	5.86989e-07	6.84126e-08		85.1
F6	JHOC-7	AKT1	Unknown	22.4098	0.0191	2.30128e-06	2.32995e-06	4.05391e-08		85.1
F8	JHOC-8	AKT1	Unknown	23.1203	0.025	1.20275e-06	1.18362e-06	2.70452e-08		85.1
F7	JHOC-9	AKT1	Unknown	22.5578	0.00672	2.01041e-06	2.01917e-06	1.23902e-08		85.1
F9	Hela	AKT1	Unknown	22.8984	0.0961	1.47291e-06	1.57022e-06	1.37615e-07		85.1
F12		AKT1	NTC	Undetermined						71.4
G1	ES-2	AKT 2	Unknown	33.4485	0.762	4.5307e-12	8.84707e-12	6.10427e-12		83.8
G2	KOC-7C	AKT 2	Unknown	32.9968	0.606	7.08465e-12	1.18159e-11	6.69103e-12		83.8
G3	RMG2	AKT 2	Unknown	33.9264	0.645	2.82308e-12	1.98356e-12	1.18726e-12		83.8
G4	TOV21G	AKT 2	Unknown	31.0872	0.402	4.69e-11	6.45999e-11	2.50314e-11		84.1
G5	JHOC-5	AKT 2	Unknown	Undetermined						70.4
G6	JHOC-7	AKT 2	Unknown	28.4978	0.164	6.08535e-10	5.46188e-10	8.81725e-11		84.1
G8	JHOC-8	AKT 2	Unknown	32.491	0.0071	1.16879e-11	1.16301e-11	8.17258e-14		83.4
G7	JHOC-9	AKT 2	Unknown	32.6707	0.59	9.7834e-12	7.03203e-12	3.89102e-12		83.8
G9	Hela	AKT 2	Unknown	32.8663	0.167	8.06172e-12	7.21975e-12	1.19073e-12		83.8
G12		AKT 2	NTC	Undetermined						72.9
H1	ES-2	AKT 2	Unknown	32.3709	0.762	1.31634e-11	8.84707e-12	6.10427e-12		83.1
H2	KOC-7C	AKT 2	Unknown	32.1398	0.606	1.65472e-11	1.18159e-11	6.69103e-12		83.4
H3	RMG2	AKT 2	Unknown	34.8389	0.645	1.14404e-12	1.98356e-12	1.18726e-12		83.1
H4	TOV21G	AKT 2	Unknown	30.5191	0.402	8.22998e-11	6.45999e-11	2.50314e-11		83.8
H5	JHOC-5	AKT 2	Unknown	34		2.62466e-12				83.8
H6	JHOC-7	AKT 2	Unknown	28.7295	0.164	4.8384e-10	5.46188e-10	8.81725e-11		83.8
H8	JHOC-8	AKT 2	Unknown	32.5011	0.0071	1.15723e-11	1.16301e-11	8.17258e-14		83.8
H7	JHOC-9	AKT 2	Unknown	33.5058	0.59	4.28066e-12	7.03203e-12	3.89102e-12		84.1
H9	Hela	AKT 2	Unknown	33.103	0.167	6.37777e-12	7.21975e-12	1.19073e-12		83.1
H12		AKT 2	NTC	Undetermined						72.9
